# Supplementary material for: Systematic Multiomic Analysis of PKHD1L1 Gene Expression and Its Role as a Predicting Biomarker for Immune Cell Infiltration in Skin Cutaneous Melanoma and Lung Adenocarcinoma
Source: Int J Mol Sci. 2023 Dec 26;25(1):359. doi: 10.3390/ijms25010359 (PMC10778817; doi:10.3390/ijms25010359)
Supplement: Supplementary file 1 [file ijms-25-00359-s001.zip]

Archive with 9 entries (8 files):
- ijms-2734654-supplementary/
- ijms-2734654-supplementary/Supplementary Figure S1.PDF
- ijms-2734654-supplementary/Supplementary Figure S2.PDF
- ijms-2734654-supplementary/Supplementary Figure S3.PDF
- ijms-2734654-supplementary/Supplementary Figure S4.PDF
- ijms-2734654-supplementary/Supplementary Table S1.PDF
- ijms-2734654-supplementary/Supplementary Table S2.PDF
- ijms-2734654-supplementary/Supplementary Table S3.pdf
- ijms-2734654-supplementary/Supplementary Table S4.PDF
